# Supplementary material for: Functional pH-Responsive Nanoparticles for Immune Reprogramming in MSS Colorectal Cancer via ER Stress-Induced Proteostasis Disruption, PD-L1-Targeting miRNA, and TLR7 Activation
Source: Pharmaceutics. 2025 Nov 20;17(11):1503. doi: 10.3390/pharmaceutics17111503 (PMC12656422; doi:10.3390/pharmaceutics17111503)
Supplement: Supplementary file 1 [file pharmaceutics-17-01503-s001.zip]

Archive with 1 entries (1 files):
- pharmaceutics-3977414-supplementary.pdf
